# Supplementary material for: Application of the Analytical Procedure Lifecycle Concept to a Quantitative 1H NMR Method for Total Dammarane-Type Saponins
Source: Pharmaceuticals (Basel). 2023 Jun 29;16(7):947. doi: 10.3390/ph16070947 (PMC10383815; doi:10.3390/ph16070947)
Supplement: Supplementary file 1 [file pharmaceuticals-16-00947-s001.zip]

Archive with 1 entries (1 files):
- pharmaceuticals-2448903-supplementary.pdf
